# Supplementary material for: Retinal and cortical visual acuity in a common inbred albino mouse
Source: PLoS One. 2021 May 28;16(5):e0242394. doi: 10.1371/journal.pone.0242394 (PMC8162811; doi:10.1371/journal.pone.0242394)
Supplement: S1 Dataset — (XLSX) [file pone.0242394.s001.xlsx]

## Sheet: Fig 1B
strain-luminance	tested spatial frequency (cyc/deg)	PERG amplitude (uV)	median noise (uV)
B6-700 cd/sqm	0.0470825	10.97	6.02
B6-700 cd/sqm	0.0470825	6.58	6.02
B6-700 cd/sqm	0.0470825	21.63	6.02
B6-700 cd/sqm	0.0470825	8.84	6.02
B6-700 cd/sqm	0.0470825	9.96	6.02
B6-700 cd/sqm	0.0470825	17.36	6.02
B6-700 cd/sqm	0.0470825	17.86	6.02
B6-700 cd/sqm	0.0470825	27.46	6.02
B6-700 cd/sqm	0.057	38.86	6.02
B6-700 cd/sqm	0.057	40.92	6.02
B6-700 cd/sqm	0.057	22.63	6.02
B6-700 cd/sqm	0.057	21.58	6.02
B6-700 cd/sqm	0.057	27.79	6.02
B6-700 cd/sqm	0.057	45.41	6.02
B6-700 cd/sqm	0.057	29.09	6.02
B6-700 cd/sqm	0.057	36.85	6.02
B6-700 cd/sqm	0.057	36.73	6.02
B6-700 cd/sqm	0.057	33.39	6.02
B6-700 cd/sqm	0.057	36.45	6.02
B6-700 cd/sqm	0.057	36.03	6.02
B6-700 cd/sqm	0.057	40.02	6.02
B6-700 cd/sqm	0.057	17.27	6.02
B6-700 cd/sqm	0.057	27.48	6.02
B6-700 cd/sqm	0.057	29.03	6.02
B6-700 cd/sqm	0.057	21.33	6.02
B6-700 cd/sqm	0.0701753	20.41	6.02
B6-700 cd/sqm	0.0701753	21.48	6.02
B6-700 cd/sqm	0.0701753	20.8	6.02
B6-700 cd/sqm	0.0701753	5.98	6.02
B6-700 cd/sqm	0.0701753	26.8	6.02
B6-700 cd/sqm	0.0701753	22.83	6.02
B6-700 cd/sqm	0.0701753	20.19	6.02
B6-700 cd/sqm	0.0701753	23.34	6.02
B6-700 cd/sqm	0.0701753	42.89	6.02
B6-700 cd/sqm	0.0701753	11.69	6.02
B6-700 cd/sqm	0.0701753	33.76	6.02
B6-700 cd/sqm	0.0701753	14.45	6.02
B6-700 cd/sqm	0.0701753	34.9	6.02
B6-700 cd/sqm	0.0701753	9.28	6.02
B6-700 cd/sqm	0.0701753	19.72	6.02
B6-700 cd/sqm	0.0701753	12.22	6.02
B6-700 cd/sqm	0.0701753	34.09	6.02
B6-700 cd/sqm	0.0701753	20.26	6.02
B6-700 cd/sqm	0.0701753	31.41	6.02
B6-700 cd/sqm	0.0701753	13.4	6.02
B6-700 cd/sqm	0.0933563	8.64	6.02
B6-700 cd/sqm	0.0933563	8.26	6.02
B6-700 cd/sqm	0.0933563	15.77	6.02
B6-700 cd/sqm	0.0933563	13.1	6.02
B6-700 cd/sqm	0.0933563	20.7	6.02
B6-700 cd/sqm	0.0933563	6.66	6.02
B6-700 cd/sqm	0.0933563	9.97	6.02
B6-700 cd/sqm	0.0933563	2.91	6.02
B6-700 cd/sqm	0.0933563	18.33	6.02
B6-700 cd/sqm	0.0933563	4.77	6.02
B6-700 cd/sqm	0.0933563	22.25	6.02
B6-700 cd/sqm	0.0933563	14.3	6.02
B6-700 cd/sqm	0.0933563	35.26	6.02
B6-700 cd/sqm	0.0933563	16.74	6.02
B6-700 cd/sqm	0.0933563	5.67	6.02
B6-700 cd/sqm	0.0933563	16.06	6.02
B6-700 cd/sqm	0.0933563	24.96	6.02
B6-700 cd/sqm	0.0933563	19.6	6.02
B6-700 cd/sqm	0.0933563	29.44	6.02
B6-700 cd/sqm	0.0933563	15.36	6.02
B6-700 cd/sqm	0.114	14.85	6.02
B6-700 cd/sqm	0.114	20.59	6.02
B6-700 cd/sqm	0.114	35.3	6.02
B6-700 cd/sqm	0.114	27.19	6.02
B6-700 cd/sqm	0.114	25.9	6.02
B6-700 cd/sqm	0.114	19.6	6.02
B6-700 cd/sqm	0.114	35.52	6.02
B6-700 cd/sqm	0.114	41.38	6.02
B6-700 cd/sqm	0.114	36.28	6.02
B6-700 cd/sqm	0.114	27.07	6.02
B6-700 cd/sqm	0.114	19.97	6.02
B6-700 cd/sqm	0.114	35.22	6.02
B6-700 cd/sqm	0.114	31.3	6.02
B6-700 cd/sqm	0.114	24.07	6.02
B6-700 cd/sqm	0.114	29.66	6.02
B6-700 cd/sqm	0.114	23.78	6.02
B6-700 cd/sqm	0.114	18.39	6.02
B6-700 cd/sqm	0.114	26.39	6.02
B6-700 cd/sqm	0.143	10.6	6.02
B6-700 cd/sqm	0.143	14.56	6.02
B6-700 cd/sqm	0.143	33.82	6.02
B6-700 cd/sqm	0.143	26.3	6.02
B6-700 cd/sqm	0.143	12.22	6.02
B6-700 cd/sqm	0.143	24.76	6.02
B6-700 cd/sqm	0.143	32.6	6.02
B6-700 cd/sqm	0.143	30.88	6.02
B6-700 cd/sqm	0.143	25.73	6.02
B6-700 cd/sqm	0.143	25.35	6.02
B6-700 cd/sqm	0.143	24.6	6.02
B6-700 cd/sqm	0.143	16.45	6.02
B6-700 cd/sqm	0.143	20.59	6.02
B6-700 cd/sqm	0.143	31.84	6.02
B6-700 cd/sqm	0.143	28.54	6.02
B6-700 cd/sqm	0.143	22.84	6.02
B6-700 cd/sqm	0.143	15.8	6.02
B6-700 cd/sqm	0.143	20.9	6.02
B6-700 cd/sqm	0.143	14.87	6.02
B6-700 cd/sqm	0.174678	17.99	6.02
B6-700 cd/sqm	0.174678	7.8	6.02
B6-700 cd/sqm	0.174678	20.71	6.02
B6-700 cd/sqm	0.174678	1.95	6.02
B6-700 cd/sqm	0.174678	9.22	6.02
B6-700 cd/sqm	0.174678	13.48	6.02
B6-700 cd/sqm	0.174678	18.91	6.02
B6-700 cd/sqm	0.174678	24.47	6.02
B6-700 cd/sqm	0.174678	8.61	6.02
B6-700 cd/sqm	0.174678	6.33	6.02
B6-700 cd/sqm	0.174678	7.04	6.02
B6-700 cd/sqm	0.174678	7.93	6.02
B6-700 cd/sqm	0.174678	8.77	6.02
B6-700 cd/sqm	0.174678	8.19	6.02
B6-700 cd/sqm	0.174678	11.53	6.02
B6-700 cd/sqm	0.174678	9.9	6.02
B6-700 cd/sqm	0.174678	18.53	6.02
B6-700 cd/sqm	0.174678	15.46	6.02
B6-700 cd/sqm	0.174678	18.65	6.02
B6-700 cd/sqm	0.174678	6.76	6.02
B6-700 cd/sqm	0.23282	13.05	6.02
B6-700 cd/sqm	0.23282	10.53	6.02
B6-700 cd/sqm	0.23282	6.85	6.02
B6-700 cd/sqm	0.23282	7.51	6.02
B6-700 cd/sqm	0.23282	11.17	6.02
B6-700 cd/sqm	0.23282	2.44	6.02
B6-700 cd/sqm	0.23282	8.6	6.02
B6-700 cd/sqm	0.23282	2.84	6.02
B6-700 cd/sqm	0.23282	11.15	6.02
B6-700 cd/sqm	0.23282	5.26	6.02
B6-700 cd/sqm	0.23282	12.05	6.02
B6-700 cd/sqm	0.23282	4.61	6.02
B6-700 cd/sqm	0.23282	16.12	6.02
B6-700 cd/sqm	0.23282	10.65	6.02
B6-700 cd/sqm	0.23282	14.51	6.02
B6-700 cd/sqm	0.23282	14.16	6.02
B6-700 cd/sqm	0.23282	19.74	6.02
B6-700 cd/sqm	0.23282	9.45	6.02
B6-700 cd/sqm	0.23282	11.86	6.02
B6-700 cd/sqm	0.23282	14.24	6.02
B6-700 cd/sqm	0.286	20.49	6.02
B6-700 cd/sqm	0.286	14.31	6.02
B6-700 cd/sqm	0.286	28.06	6.02
B6-700 cd/sqm	0.286	22.5	6.02
B6-700 cd/sqm	0.286	16.63	6.02
B6-700 cd/sqm	0.286	20.27	6.02
B6-700 cd/sqm	0.286	27.07	6.02
B6-700 cd/sqm	0.286	24.83	6.02
B6-700 cd/sqm	0.286	13.73	6.02
B6-700 cd/sqm	0.286	12.68	6.02
B6-700 cd/sqm	0.286	17.29	6.02
B6-700 cd/sqm	0.286	12.42	6.02
B6-700 cd/sqm	0.286	27.42	6.02
B6-700 cd/sqm	0.286	26.58	6.02
B6-700 cd/sqm	0.286	18.65	6.02
B6-700 cd/sqm	0.286	18.8	6.02
B6-700 cd/sqm	0.349139	4.46	6.02
B6-700 cd/sqm	0.349139	3.07	6.02
B6-700 cd/sqm	0.349139	6.08	6.02
B6-700 cd/sqm	0.349139	4.94	6.02
B6-700 cd/sqm	0.349139	5.77	6.02
B6-700 cd/sqm	0.349139	10.22	6.02
B6-700 cd/sqm	0.349139	15.35	6.02
B6-700 cd/sqm	0.349139	3.73	6.02
B6-700 cd/sqm	0.349139	14.09	6.02
B6-700 cd/sqm	0.349139	3.2	6.02
B6-700 cd/sqm	0.349139	5.62	6.02
B6-700 cd/sqm	0.349139	3.68	6.02
B6-700 cd/sqm	0.349139	9.2	6.02
B6-700 cd/sqm	0.349139	10.23	6.02
B6-700 cd/sqm	0.349139	6.85	6.02
B6-700 cd/sqm	0.349139	10.4	6.02
B6-700 cd/sqm	0.349139	19.56	6.02
B6-700 cd/sqm	0.349139	13.79	6.02
B6-700 cd/sqm	0.349139	7.99	6.02
B6-700 cd/sqm	0.349139	11.89	6.02
B6-700 cd/sqm	0.465476	8.88	6.02
B6-700 cd/sqm	0.465476	17.2	6.02
B6-700 cd/sqm	0.465476	16.25	6.02
B6-700 cd/sqm	0.465476	4.83	6.02
B6-700 cd/sqm	0.465476	4.54	6.02
B6-700 cd/sqm	0.465476	5.78	6.02
B6-700 cd/sqm	0.465476	12.94	6.02
B6-700 cd/sqm	0.465476	12.4	6.02
B6-700 cd/sqm	0.465476	13.34	6.02
B6-700 cd/sqm	0.465476	16.37	6.02
B6-700 cd/sqm	0.465476	8.25	6.02
B6-700 cd/sqm	0.465476	12.4	6.02
B6-700 cd/sqm	0.465476	8.39	6.02
B6-700 cd/sqm	0.465476	7.96	6.02
B6-700 cd/sqm	0.465476	8.48	6.02
B6-700 cd/sqm	0.571	7.28	6.02
B6-700 cd/sqm	0.571	8.7	6.02
B6-700 cd/sqm	0.571	10.32	6.02
B6-700 cd/sqm	0.571	15.53	6.02
B6-700 cd/sqm	0.571	14.48	6.02
B6-70 cd/sqm	0.0470825	14.48	4.92
B6-70 cd/sqm	0.0470825	16.18	4.92
B6-70 cd/sqm	0.0470825	26.84	4.92
B6-70 cd/sqm	0.0470825	22.62	4.92
B6-70 cd/sqm	0.0470825	16.58	4.92
B6-70 cd/sqm	0.0470825	11.23	4.92
B6-70 cd/sqm	0.0470825	29.57	4.92
B6-70 cd/sqm	0.0470825	29.24	4.92
B6-70 cd/sqm	0.116573	3.78	4.92
B6-70 cd/sqm	0.116573	6.21	4.92
B6-70 cd/sqm	0.116573	15.74	4.92
B6-70 cd/sqm	0.116573	15.8	4.92
B6-70 cd/sqm	0.116573	7.66	4.92
B6-70 cd/sqm	0.116573	6.01	4.92
B6-70 cd/sqm	0.116573	19.54	4.92
B6-70 cd/sqm	0.116573	10.14	4.92
B6-70 cd/sqm	0.23282	6.03	4.92
B6-70 cd/sqm	0.23282	4.82	4.92
B6-70 cd/sqm	0.23282	4.78	4.92
B6-70 cd/sqm	0.23282	6.41	4.92
B6-70 cd/sqm	0.23282	3.18	4.92
B6-70 cd/sqm	0.23282	3.74	4.92
B6-70 cd/sqm	0.23282	3.6	4.92
BALB/c-700 cd/sqm	0.0470825	7.28	8.64
BALB/c-700 cd/sqm	0.0470825	19.73	8.64
BALB/c-700 cd/sqm	0.0470825	17.24	8.64
BALB/c-700 cd/sqm	0.0470825	21.25	8.64
BALB/c-700 cd/sqm	0.0470825	13.8	8.64
BALB/c-700 cd/sqm	0.0470825	19.03	8.64
BALB/c-700 cd/sqm	0.0470825	8.67	8.64
BALB/c-700 cd/sqm	0.0470825	9.84	8.64
BALB/c-700 cd/sqm	0.0470825	11.4	8.64
BALB/c-700 cd/sqm	0.0470825	12.21	8.64
BALB/c-700 cd/sqm	0.0470825	22.55	8.64
BALB/c-700 cd/sqm	0.0470825	24.8	8.64
BALB/c-700 cd/sqm	0.0470825	23.8	8.64
BALB/c-700 cd/sqm	0.0470825	14.89	8.64
BALB/c-700 cd/sqm	0.0470825	16.87	8.64
BALB/c-700 cd/sqm	0.0470825	13.17	8.64
BALB/c-700 cd/sqm	0.0470825	22.87	8.64
BALB/c-700 cd/sqm	0.0470825	20.55	8.64
BALB/c-700 cd/sqm	0.0470825	27.09	8.64
BALB/c-700 cd/sqm	0.0470825	15.72	8.64
BALB/c-700 cd/sqm	0.0470825	9.02	8.64
BALB/c-700 cd/sqm	0.0701753	13.36	8.64
BALB/c-700 cd/sqm	0.0701753	15.4	8.64
BALB/c-700 cd/sqm	0.0701753	12.79	8.64
BALB/c-700 cd/sqm	0.0701753	22.52	8.64
BALB/c-700 cd/sqm	0.116573	13.67	8.64
BALB/c-700 cd/sqm	0.116573	12.71	8.64
BALB/c-700 cd/sqm	0.116573	16.65	8.64
BALB/c-700 cd/sqm	0.116573	6.43	8.64
BALB/c-700 cd/sqm	0.116573	23.28	8.64
BALB/c-700 cd/sqm	0.116573	9.84	8.64
BALB/c-700 cd/sqm	0.116573	8.08	8.64
BALB/c-700 cd/sqm	0.116573	7.08	8.64
BALB/c-700 cd/sqm	0.116573	8.94	8.64
BALB/c-700 cd/sqm	0.116573	10.34	8.64
BALB/c-700 cd/sqm	0.116573	10.77	8.64
BALB/c-700 cd/sqm	0.116573	5.53	8.64
BALB/c-700 cd/sqm	0.116573	11.05	8.64
BALB/c-700 cd/sqm	0.116573	7.37	8.64
BALB/c-700 cd/sqm	0.116573	21.39	8.64
BALB/c-700 cd/sqm	0.116573	8.7	8.64
BALB/c-700 cd/sqm	0.116573	3.36	8.64
BALB/c-700 cd/sqm	0.116573	6.22	8.64
BALB/c-700 cd/sqm	0.116573	7.66	8.64
BALB/c-700 cd/sqm	0.116573	5.18	8.64
BALB/c-700 cd/sqm	0.116573	4.89	8.64
BALB/c-700 cd/sqm	0.116573	14.26	8.64
BALB/c-700 cd/sqm	0.116573	15.04	8.64
BALB/c-700 cd/sqm	0.174678	4.68	8.64
BALB/c-700 cd/sqm	0.174678	22.98	8.64
BALB/c-700 cd/sqm	0.174678	4.32	8.64
BALB/c-700 cd/sqm	0.23282	5.71	8.64
BALB/c-700 cd/sqm	0.23282	3.32	8.64
BALB/c-700 cd/sqm	0.23282	7.26	8.64
BALB/c-700 cd/sqm	0.23282	4.3	8.64
BALB/c-700 cd/sqm	0.23282	9.04	8.64
BALB/c-700 cd/sqm	0.23282	8.85	8.64
BALB/c-700 cd/sqm	0.23282	12.2	8.64
BALB/c-700 cd/sqm	0.23282	14.27	8.64
BALB/c-700 cd/sqm	0.23282	4.85	8.64
BALB/c-700 cd/sqm	0.23282	9.99	8.64
BALB/c-700 cd/sqm	0.23282	10.06	8.64
BALB/c-700 cd/sqm	0.23282	5.55	8.64
BALB/c-700 cd/sqm	0.23282	13.61	8.64
BALB/c-700 cd/sqm	0.23282	8.62	8.64
BALB/c-700 cd/sqm	0.23282	4.41	8.64
BALB/c-700 cd/sqm	0.23282	11.28	8.64
BALB/c-700 cd/sqm	0.23282	7.07	8.64
BALB/c-700 cd/sqm	0.23282	15.76	8.64
BALB/c-700 cd/sqm	0.23282	7.86	8.64
BALB/c-700 cd/sqm	0.23282	8.16	8.64
BALB/c-700 cd/sqm	0.23282	3.08	8.64
BALB/c-700 cd/sqm	0.23282	12.5	8.64
BALB/c-700 cd/sqm	0.23282	5.71	8.64
BALB/c-700 cd/sqm	0.23282	7.14	8.64
BALB/c-700 cd/sqm	0.23282	5	8.64
BALB/c-700 cd/sqm	0.23282	5.9	8.64
BALB/c-70 cd/sqm	0.0470825	15.77	7.86
BALB/c-70 cd/sqm	0.0470825	14.72	7.86
BALB/c-70 cd/sqm	0.0470825	7.93	7.86
BALB/c-70 cd/sqm	0.0470825	10.58	7.86
BALB/c-70 cd/sqm	0.0470825	4.88	7.86
BALB/c-70 cd/sqm	0.0470825	6.79	7.86
BALB/c-70 cd/sqm	0.0470825	20.31	7.86
BALB/c-70 cd/sqm	0.0470825	23.94	7.86
BALB/c-70 cd/sqm	0.0470825	16.06	7.86
BALB/c-70 cd/sqm	0.0470825	9.4	7.86
BALB/c-70 cd/sqm	0.0470825	8.9	7.86
BALB/c-70 cd/sqm	0.0470825	12.21	7.86
BALB/c-70 cd/sqm	0.0470825	24.4	7.86
BALB/c-70 cd/sqm	0.0470825	5.96	7.86
BALB/c-70 cd/sqm	0.0470825	13.46	7.86
BALB/c-70 cd/sqm	0.0470825	12.19	7.86
BALB/c-70 cd/sqm	0.0470825	20.86	7.86
BALB/c-70 cd/sqm	0.0470825	7.85	7.86
BALB/c-70 cd/sqm	0.0470825	14.01	7.86
BALB/c-70 cd/sqm	0.0470825	17.1	7.86
BALB/c-70 cd/sqm	0.116573	8.55	7.86
BALB/c-70 cd/sqm	0.116573	10.5	7.86
BALB/c-70 cd/sqm	0.116573	7.87	7.86
BALB/c-70 cd/sqm	0.116573	9.89	7.86
BALB/c-70 cd/sqm	0.116573	3.21	7.86
BALB/c-70 cd/sqm	0.116573	4.48	7.86
BALB/c-70 cd/sqm	0.116573	5.88	7.86
BALB/c-70 cd/sqm	0.116573	5.61	7.86
BALB/c-70 cd/sqm	0.116573	4.83	7.86
BALB/c-70 cd/sqm	0.116573	7.69	7.86
BALB/c-70 cd/sqm	0.116573	8.95	7.86
BALB/c-70 cd/sqm	0.116573	7.51	7.86
BALB/c-70 cd/sqm	0.116573	7.18	7.86
BALB/c-70 cd/sqm	0.116573	10.99	7.86
BALB/c-70 cd/sqm	0.116573	7.62	7.86
BALB/c-70 cd/sqm	0.116573	7.66	7.86
BALB/c-70 cd/sqm	0.116573	14.18	7.86
BALB/c-70 cd/sqm	0.116573	6.54	7.86
BALB/c-70 cd/sqm	0.116573	3.28	7.86
BALB/c-70 cd/sqm	0.23282	7.84	7.86
BALB/c-70 cd/sqm	0.23282	4.47	7.86
BALB/c-70 cd/sqm	0.23282	3.94	7.86
BALB/c-70 cd/sqm	0.23282	5.75	7.86
BALB/c-70 cd/sqm	0.23282	7.19	7.86
BALB/c-70 cd/sqm	0.23282	8.93	7.86
BALB/c-70 cd/sqm	0.23282	4.18	7.86
BALB/c-70 cd/sqm	0.23282	9.59	7.86
BALB/c-70 cd/sqm	0.23282	2.39	7.86
BALB/c-70 cd/sqm	0.23282	6.5	7.86

## Sheet: Fig 1C
Individual PERG acuity (cyc/deg)	mean	SEM
B6: 700 cd/sqm	0.54	0.0385
B6: 70 cd/sqm	0.21	0.0108
BALB/c: 700 cd/sqm	0.18	0.0187
BALB/c: 70 cd/sqm	0.14	0.0154

## Sheet: Fig 1D
Logistic regression PERG acuity (cyc/deg)	mean	Lower 50% confidence interval	Upper 50% confidence interval
B6: 700 cd/sqm	0.54	0.51	0.58
B6: 70 cd/sqm	0.28	0.23	0.32
BALB/c: 700 cd/sqm	0.12	0.11	0.14
BALB/c: 70 cd/sqm	0.06	0.04	0.08

## Sheet: Fig 2B
strain	tested spatial frequency (cyc/deg)	PVEP amplitude (uV)	median noise (uV)
B6	0.0470825	13.93	2.01
B6	0.0470825	9.46	2.01
B6	0.0470825	30.2	2.01
B6	0.0470825	29.88	2.01
B6	0.0470825	10.77	2.01
B6	0.0470825	8.68	2.01
B6	0.0470825	29.22	2.01
B6	0.0470825	37.77	2.01
B6	0.0470825	16.29	2.01
B6	0.0470825	12.91	2.01
B6	0.0470825	18.49	2.01
B6	0.0470825	23.61	2.01
B6	0.116573	8.08	2.01
B6	0.116573	9.04	2.01
B6	0.23282	16.26	2.01
B6	0.23282	4.45	2.01
B6	0.23282	3.07	2.01
B6	0.23282	2.07	2.01
B6	0.349139	14.4	2.01
B6	0.349139	4.39	2.01
B6	0.465476	5.98	2.01
B6	0.465476	3.09	2.01
B6	0.465476	5.94	2.01
B6	0.465476	6.26	2.01
B6	0.465476	4.78	2.01
B6	0.465476	5.89	2.01
B6	0.58182	2.92	2.01
B6	0.58182	1.98	2.01
BALB/c	0.0470825	24.48	3.34
BALB/c	0.0470825	5.41	3.34
BALB/c	0.0470825	11.15	3.34
BALB/c	0.0470825	3.06	3.34
BALB/c	0.0470825	12.39	3.34
BALB/c	0.0470825	10.64	3.34
BALB/c	0.0470825	15.14	3.34
BALB/c	0.0470825	12.03	3.34
BALB/c	0.116573	5.68	3.34
BALB/c	0.116573	6.98	3.34
BALB/c	0.116573	6.46	3.34
BALB/c	0.116573	1.9	3.34
BALB/c	0.116573	7.32	3.34
BALB/c	0.116573	9.55	3.34
BALB/c	0.23282	5.51	3.34
BALB/c	0.23282	3.76	3.34

## Sheet: Fig 2C
Individual PVEP acuity (cyc/deg)	mean	SEM
B6	0.53	0.0131
BALB/c	0.18	0.024

## Sheet: Fig 2D
Logistic regression PVEP acuity (cyc/deg)	mean	Lower 50% confidence interval	Upper 50% confidence interval
B6	0.55	0.51	0.59
BALB/c	0.22	0.19	0.27

## Sheet: Fig 3
Logistic regression OMR acuity (cyc/deg)	mean	Lower 50% confidence interval	Upper 50% confidence interval
B6	0.44	0.43	0.45
